# Supplementary material for: Trend and epidemiological patterns of animal bites in Golestan province (Northern Iran) between 2017 and 2020
Source: PLoS One. 2021 May 25;16(5):e0252058. doi: 10.1371/journal.pone.0252058 (PMC8148354; doi:10.1371/journal.pone.0252058)
Supplement: S1 File — Information about: incidence rate (in cities, provinces and countries) and other epidemiological characteristics of animal bites. (XLSX) [file pone.0252058.s001.xlsx]

## Sheet: Incidence Rate
						Incidence Rate of Animal Bites per 100,000 people
	Counties	Incidence Rate of Animal Bites per 100,000 people			Year	Golestan Province	Iran Country
	Minudasht	392			2013	492.9	196
	Azadshahr	569			2014	531.4	209.3
	Ramian	602			2015	557.9	206.8
	Galikesh	771			2016	565.3	211.5
	Gonbad Kavus	756			2017	557.1	225.2
	Maraveh Tappeh	934			2018	610.1	252.2
	Ali Abad	957			2019	652.1	281.9
	Aq Qala	701
	Gorgan	502
	Kordkuy	652
	Bandar Torkeman	450
	Bandar Gaz	587
	Gomishan	961
	Kalaleh	677

## Sheet: Demographic
variable	v.datil	sum	percent
gender	male	26688	78.5
	female	7308	21.5
Nationality	Iranian	33890	99.7			Not available in article tables.
	Non-Iranian	106	0.3
Residence area	City	11050	32.4
	Village	22946	67.6
Age group	1-9.	6404	18.8
	10-19.	6512	19.2
	20-29	5919	17.5
	30-39	5631	16.5
	40-49	3994	11.7
	50-59	2953	8.7
	60 years and older	2582	7.5
occupation	Child	3638	10.7
	Student	7740	22.7
	housewife	4306	12.7
	Employee	1288	3.8
	Free (farmer and rancher, worker, etc.)	4526	13.3
	Other	2670	7.8

## Sheet: Time&Type of animals
variable	v.detail	number	precent
Bite season	Spring	10471	30.8
	Summer	8939	26.3
	Fall	7547	22.2
	winter	7039	20.7			Not available in article tables.
Bite hours	24-5.	1064	3
	6-11.	9350	27.5
	12-17.	12623	37
	18-23	10960	32.2
Invasive animal type	Dog	30220	89
	Cat	2718	8
	Horses, ass, camels	220	0.7
	cow, goats and sheep	357	1
	Mice (types of mice, guinea pig, etc.)	328	1
	Reynard, fox and wolf	52	0.2
	Other animals	101	0.3
Ownership	Animal without a specific owner	17371	51

## Sheet: Injury&Medical service
variable			Number	percent
Number of injury	One		19718	58			Not available in article tables.
	Tow		9519	28
	Three and more		4759	14
Place of injury	Head, neck and face		678	2
	Upper limbs (shoulder, arm, forearm, hand)		10465	30.8
	Chest, abdomen, back		878	2.6
	Hip and lower limbs		21976	64.6
Medical service provided	vaccine	complete vaccine	4351	12.8
		incomplete vaccine	29576	87
	Immunoglobulin		6119	18
